# Supplementary material for: Deoxynivalenol and Alternaria Toxin Exposure and Health Effects Assessment of Pregnant Shanghai Women
Source: Foods. 2025 Feb 25;14(5):776. doi: 10.3390/foods14050776 (PMC11898465; doi:10.3390/foods14050776)
Supplement: Supplementary file 1 [file foods-14-00776-s001.zip]

Archive with 1 entries (1 files):
- foods-3450011-supplementary.pdf
